# Supplementary material for: Bacteriophages limitedly contribute to the antimicrobial resistome of microbial communities in wastewater treatment plants
Source: Microbiol Spectr. 2023 Sep 19;11(5):e01101-23. doi: 10.1128/spectrum.01101-23 (PMC10580818; doi:10.1128/spectrum.01101-23)
Supplement: Supplemental tables — Tables S1 and S2. [file spectrum.01101-23-s0001.xlsx]

## Sheet: Supplementary Table 1
Supplementary Table 1. Bacterial MAGs positive for ARGs. In the sample name, the first letter (“I” or “E”) indicates the Origin of phage DNA (intra- or extracellular), "VB" and “CB” codes identify the WWTP of Verbania and Cannobio, and “pre” and “post” labels refer to samples at pre- and post-disinfection step, respectively. n/a= not available
* Highlighed with the same color, MAGs (bins) containing more contigs positive for ARGs
Sample	Bin*	Order	Family	Genus	Contig (ORF)	Bitscore	Identity	Gene	Sequence variation	Other variations	Resistance mechanism	Drug class
ECB_post	102	UBA9983_A	UBA2100	UBA10103	k141_42932_45	565.844	72.15	Escherichia coli EF-Tu mutants conferring resistance to Pulvomycin	R234F	V278A:2257	antibiotic target alteration	elfamycin antibiotic
ECB_post	105	Rickettsiales	UBA1997		k141_346373_6	598.201	75.7	Escherichia coli EF-Tu mutants conferring resistance to Enacyloxin IIa	Q124K	R234F:2158, V278A:2257	antibiotic target alteration	elfamycin antibiotic
ECB_post	115	UBA9983_A	UBA2100	UBA10103	k141_492177_22	551.592	70.89	Escherichia coli EF-Tu mutants conferring resistance to Pulvomycin	R234F	V278A:2257	antibiotic target alteration	elfamycin antibiotic
ECB_post	119	BD1-5	UBA2023	JAGOMW01	k141_244281_140	117.087	70.37	Clostridioides difficile gyrA conferring resistance to fluoroquinolones	P116A		antibiotic target alteration	fluoroquinolone antibiotic
ECB_post	119	BD1-5	UBA2023	JAGOMW01	k141_244281_148	328.176	72.49	Escherichia coli EF-Tu mutants conferring resistance to Pulvomycin	R234F		antibiotic target alteration	elfamycin antibiotic
ECB_post	128	Rickettsiales	VGDC01		k141_512044_7	614.379	77.78	Escherichia coli EF-Tu mutants conferring resistance to Pulvomycin	R234F		antibiotic target alteration	elfamycin antibiotic
ECB_post	144	UBA10015	Kpj58rc		k141_391019_2	369.007	80.09	vatB	n/a	n/a	antibiotic inactivation	streptogramin antibiotic; streptogramin A antibiotic
ECB_post	41	Pseudomonadales	Moraxellaceae	Agitococcus	k141_480135_1	104.375	92.73	rsmA	n/a	n/a	antibiotic efflux	fluoroquinolone antibiotic; diaminopyrimidine antibiotic; phenicol antibiotic
ECB_post	41	Pseudomonadales	Moraxellaceae	Agitococcus	k141_91388_13	656.751	83.8	Escherichia coli EF-Tu mutants conferring resistance to Pulvomycin	R234F		antibiotic target alteration	elfamycin antibiotic
ECB_post	41	Pseudomonadales	Moraxellaceae	Agitococcus	k141_378070_18	384.8	70.43	Escherichia coli fabI mutations conferring resistance to isoniazid and triclosan	G93A		antibiotic target alteration	disinfecting agents and antiseptics; isoniazid-like antibiotic
ECB_post	42	AKYH767-A	2013-40CM-41-45	JADKJP01	k141_186754_6	567.385	71.57	Escherichia coli EF-Tu mutants conferring resistance to Pulvomycin	R234F		antibiotic target alteration	elfamycin antibiotic
ECB_post	47	2-01-FULL-59-12	2-01-FULL-59-12		k141_207010_2	577.015	72.98	Escherichia coli EF-Tu mutants conferring resistance to Pulvomycin	R234F		antibiotic target alteration	elfamycin antibiotic
ECB_post	62	BD1-5	JAGOOR01	JAGOOR01	k141_247179_1	50.8322	73.33	tet(X3)	n/a	n/a	antibiotic inactivation	glycylcycline; tetracycline antibiotic
ECB_post	82	UBA9983_A	UBA2103	C7867-001	k141_505295_7	52.7582	79.31	rpoB2	n/a	n/a	antibiotic target alteration; antibiotic target replacement	rifamycin antibiotic
ECB_post	85	UBA9983_A	UBA2100	UBA10103	k141_343510_5	549.28	70.89	Escherichia coli EF-Tu mutants conferring resistance to Pulvomycin	R234F	V278A:2257	antibiotic target alteration	elfamycin antibiotic
ECB_post	95	UBA9983_A			k141_312979_65	559.296	70.48	Escherichia coli EF-Tu mutants conferring resistance to Pulvomycin	R234F	Y161N:2137, V278A:2257	antibiotic target alteration	elfamycin antibiotic
ECB_pre	44	UBA9983_A			k141_79158_143	559.296	70.48	Escherichia coli EF-Tu mutants conferring resistance to Pulvomycin	R234F	Y161N:2137, V278A:2257	antibiotic target alteration	elfamycin antibiotic
EVB_post	20	UBA9983_A	UBA9973		k141_153502_9	554.673	70.96	Escherichia coli EF-Tu mutants conferring resistance to Pulvomycin	R234F	V278A:2257	antibiotic target alteration	elfamycin antibiotic
EVB_post	23	Burkholderiales	Burkholderiaceae	Rhodoferax	k141_85929_5	563.918	100	OXA-4	n/a	n/a	antibiotic inactivation	carbapenem; cephalosporin; penam
EVB_post	34	Pseudomonadales	Cellvibrionaceae		k141_125197_63	104.76	85	rsmA	n/a	n/a	antibiotic efflux	fluoroquinolone antibiotic; diaminopyrimidine antibiotic; phenicol antibiotic
EVB_post	34	Pseudomonadales	Cellvibrionaceae		k141_725009_5	491.115	97.15	IMP-5	n/a	n/a	antibiotic inactivation	carbapenem; cephalosporin; cephamycin; penam; penem
EVB_post	87	UBA9983_A	UBA2100	UBA10103	k141_514261_15	564.303	71.65	Escherichia coli EF-Tu mutants conferring resistance to Pulvomycin	R234F	V278A:2257	antibiotic target alteration	elfamycin antibiotic
EVB_post	89	UBA920	UBA920		k141_823939_4	582.022	72.45	Escherichia coli EF-Tu mutants conferring resistance to Pulvomycin	R234F	Q124K:2147, V278A:2257	antibiotic target alteration	elfamycin antibiotic
ICB_post	119	BD1-5	UBA2023	JAGOMW01	k141_55288_113	599.742	74.62	Escherichia coli EF-Tu mutants conferring resistance to Pulvomycin	R234F	V278A:2257	antibiotic target alteration	elfamycin antibiotic
ICB_post	134	UBA920	UBA920		k141_707313_83	488.804	74.15	Escherichia coli EF-Tu mutants conferring resistance to Pulvomycin	R234F	V278A:2257	antibiotic target alteration	elfamycin antibiotic
ICB_post	140	UBA1400			k141_815983_12	560.451	71.03	Escherichia coli EF-Tu mutants conferring resistance to Pulvomycin	R234F	Q124K:2147	antibiotic target alteration	elfamycin antibiotic
ICB_post	144	UBA10015	Kpj58rc		k141_369654_1	284.263	73.48	Clostridioides difficile gyrA conferring resistance to fluoroquinolones	P116A	A85T:2412, A91T:36	antibiotic target alteration	fluoroquinolone antibiotic
ICB_post	157	Moranbacterales	UBA1568	UBA1568	k141_488807_13	561.992	70.38	Escherichia coli EF-Tu mutants conferring resistance to Pulvomycin	R234F	V278A:2257	antibiotic target alteration	elfamycin antibiotic
ICB_post	163	UBA920	UBA920	JAEUSE01	k141_733695_6	595.89	74.49	Escherichia coli EF-Tu mutants conferring resistance to Pulvomycin	R234F	V278A:2257	antibiotic target alteration	elfamycin antibiotic
ICB_post	168	GWA2-44-7	UBA8517	UBA5941	k141_1303_14	584.334	71.46	Escherichia coli EF-Tu mutants conferring resistance to Pulvomycin	R234F		antibiotic target alteration	elfamycin antibiotic
ICB_post	169	1-14-2-50-48-13			k141_524757_53	579.711	75.13	Escherichia coli EF-Tu mutants conferring resistance to Pulvomycin	R234F		antibiotic target alteration	elfamycin antibiotic
ICB_post	174	Moranbacterales	UBA1568	UBA1568	k141_144498_226	561.992	70.13	Escherichia coli EF-Tu mutants conferring resistance to Pulvomycin	R234F	V278A:2257	antibiotic target alteration	elfamycin antibiotic
ICB_post	176	UBA9983_A	UBA9973		k141_240814_47	553.903	70.96	Escherichia coli EF-Tu mutants conferring resistance to Pulvomycin	R234F	V278A:2257	antibiotic target alteration	elfamycin antibiotic
ICB_post	184	UBA1400	UBA12108	CAJAUT01	k141_633078_193	578.556	71.54	Escherichia coli EF-Tu mutants conferring resistance to Pulvomycin	R234F		antibiotic target alteration	elfamycin antibiotic
ICB_post	189	Rickettsiales			k141_738683_12	606.675	76.14	Escherichia coli EF-Tu mutants conferring resistance to Pulvomycin	R234F		antibiotic target alteration	elfamycin antibiotic
ICB_post	201	Levybacterales	UBA12049	JAGOUP01	k141_153990_136	575.089	71.87	Escherichia coli EF-Tu mutants conferring resistance to Pulvomycin	R234F		antibiotic target alteration	elfamycin antibiotic
ICB_post	206	JACPZF01			k141_504990_11	583.948	72.34	Escherichia coli EF-Tu mutants conferring resistance to Enacyloxin IIa	Q124K	R234F:2158	antibiotic target alteration	elfamycin antibiotic
ICB_post	223	UBA9983_A	UBA2103	1-14-0-10-45-20	k141_847060_1	122.094	70.73	Mycobacterium tuberculosis rpsL mutations conferring resistance to Streptomycin	K43R		antibiotic target alteration	aminoglycoside antibiotic
ICB_post	29	Peribacterales	Peribacteraceae	VMFU01	k141_770724_7	551.592	70.69	Escherichia coli EF-Tu mutants conferring resistance to Pulvomycin	R234F		antibiotic target alteration	elfamycin antibiotic
ICB_post	36	UBA1400	UBA12028	PSRQ01	k141_857924_11	578.941	73.45	Escherichia coli EF-Tu mutants conferring resistance to Pulvomycin	R234F	Q124K:2147	antibiotic target alteration	elfamycin antibiotic
ICB_post	37	Moranbacterales	UBA1568	UBA1568	k141_160856_80	559.681	70.66	Escherichia coli EF-Tu mutants conferring resistance to Pulvomycin	R234F	V278A:2257	antibiotic target alteration	elfamycin antibiotic
ICB_post	39	Micavibrionales	UBA2020	UBA2020	k141_542291_6	579.326	73.92	Escherichia coli EF-Tu mutants conferring resistance to Pulvomycin	R234F		antibiotic target alteration	elfamycin antibiotic
ICB_post	39	Micavibrionales	UBA2020	UBA2020	k141_185261_12	213.001	74.31	adeF	n/a	n/a	antibiotic efflux	fluoroquinolone antibiotic; tetracycline antibiotic
ICB_post	48	BD1-5	UBA2023	JABFSX01	k141_53707_14	453.751	73.62	Escherichia coli EF-Tu mutants conferring resistance to Pulvomycin	R234F	V278A:2257	antibiotic target alteration	elfamycin antibiotic
ICB_post	49	BD1-5	UBA2023	JAGOMW01	k141_856854_5	328.176	72.49	Escherichia coli EF-Tu mutants conferring resistance to Pulvomycin	R234F		antibiotic target alteration	elfamycin antibiotic
ICB_post	49	BD1-5	UBA2023	JAGOMW01	k141_856854_13	117.087	70.37	Clostridioides difficile gyrA conferring resistance to fluoroquinolones	P116A		antibiotic target alteration	fluoroquinolone antibiotic
ICB_post	50	UBA9983_A			k141_766908_108	559.296	70.48	Escherichia coli EF-Tu mutants conferring resistance to Pulvomycin	R234F	Y161N:2137, V278A:2257	antibiotic target alteration	elfamycin antibiotic
ICB_post	58	UBA1400	UBA1396		k141_106632_29	264.233	77.65	Escherichia coli EF-Tu mutants conferring resistance to Enacyloxin IIa	Q124K		antibiotic target alteration	elfamycin antibiotic
ICB_post	58	UBA1400	UBA1396		k141_106632_30	288.115	75.14	Escherichia coli EF-Tu mutants conferring resistance to Pulvomycin	R234F		antibiotic target alteration	elfamycin antibiotic
ICB_post	60	UBA920	UBA920		k141_812068_75	578.941	72.89	Escherichia coli EF-Tu mutants conferring resistance to Pulvomycin	R234F	V278A:2257, P84C:489	antibiotic target alteration	elfamycin antibiotic
ICB_post	83	Rickettsiales	UBA1997		k141_40088_40	598.201	75.7	Escherichia coli EF-Tu mutants conferring resistance to Enacyloxin IIa	Q124K	R234F:2158, V278A:2257	antibiotic target alteration	elfamycin antibiotic
ICB_post	88	UBA9983_A	UBA2100	UBA10103	k141_775851_29	565.844	72.15	Escherichia coli EF-Tu mutants conferring resistance to Pulvomycin	R234F	V278A:2257	antibiotic target alteration	elfamycin antibiotic
ICB_post	91	Pseudomonadales	Moraxellaceae	Agitococcus	k141_256732_1	52.373	72.73	LpsB	n/a	n/a	reduced permeability to antibiotic	peptide antibiotic
ICB_post	91	Pseudomonadales	Moraxellaceae	Agitococcus	k141_566624_3	384.8	70.43	Escherichia coli fabI mutations conferring resistance to isoniazid and triclosan	G93A		antibiotic target alteration	disinfecting agents and antiseptics; isoniazid-like antibiotic
ICB_post	94	BD1-5	JAGOOR01	JAGOOR01	k141_629433_1	50.8322	73.33	tet(X3)	n/a	n/a	antibiotic inactivation	glycylcycline; tetracycline antibiotic
ICB_pre	128	Moranbacterales	UBA1568	UBA1568	k141_188058_80	559.681	70.66	Escherichia coli EF-Tu mutants conferring resistance to Pulvomycin	R234F	V278A:2257	antibiotic target alteration	elfamycin antibiotic
ICB_pre	134	UBA920	UBA920	JAEUSE01	k141_236126_34	595.89	74.49	Escherichia coli EF-Tu mutants conferring resistance to Pulvomycin	R234F	V278A:2257	antibiotic target alteration	elfamycin antibiotic
ICB_pre	147	Daviesbacterales	UBA10151		k141_372187_3	560.066	71.65	Escherichia coli EF-Tu mutants conferring resistance to Pulvomycin	R234F	V278A:2257	antibiotic target alteration	elfamycin antibiotic
ICB_pre	160	Moranbacterales	UBA1568	UBA1568	k141_370385_55	561.992	70.38	Escherichia coli EF-Tu mutants conferring resistance to Pulvomycin	R234F	V278A:2257	antibiotic target alteration	elfamycin antibiotic
ICB_pre	161	UBA1400	UBA1396		k141_435093_5	587.415	74.81	Escherichia coli EF-Tu mutants conferring resistance to Pulvomycin	R234F	Q124K:2147	antibiotic target alteration	elfamycin antibiotic
ICB_pre	162	BD1-5	JAGOOR01	JAGOOR01	k141_664889_78	50.8322	73.33	tet(X3)	n/a	n/a	antibiotic inactivation	glycylcycline; tetracycline antibiotic
ICB_pre	167	BD1-5	UBA2023	JABFSX01	k141_573077_1	271.166	72.4	Escherichia coli EF-Tu mutants conferring resistance to Pulvomycin	R234F		antibiotic target alteration	elfamycin antibiotic
ICB_pre	177	UBA920	UBA920		k141_607328_94	579.711	72.89	Escherichia coli EF-Tu mutants conferring resistance to Pulvomycin	R234F	V278A:2257	antibiotic target alteration	elfamycin antibiotic
ICB_pre	180	1-14-2-50-48-13			k141_393350_19	579.711	75.13	Escherichia coli EF-Tu mutants conferring resistance to Pulvomycin	R234F		antibiotic target alteration	elfamycin antibiotic
ICB_pre	186	UBA920	UBA920		k141_58764_29	585.489	72.77	Escherichia coli EF-Tu mutants conferring resistance to Pulvomycin	R234F	Q124K:2147, V278A:2257	antibiotic target alteration	elfamycin antibiotic
ICB_pre	190	UBA1400	UBA12028	JACOVC01	k141_351816_45	580.867	73.71	Escherichia coli EF-Tu mutants conferring resistance to Enacyloxin IIa	Q124K	R234F:2158	antibiotic target alteration	elfamycin antibiotic
ICB_pre	192	BD1-5	UBA2023	CAIVSN01	k141_182576_2	606.29	75.38	Escherichia coli EF-Tu mutants conferring resistance to Pulvomycin	R234F	V278A:2257	antibiotic target alteration	elfamycin antibiotic
ICB_pre	194	Rickettsiales			k141_223566_22	1456.04	70.03	adeF	n/a	n/a	antibiotic efflux	fluoroquinolone antibiotic; tetracycline antibiotic
ICB_pre	194	Rickettsiales			k141_231751_26	152.14	75.28	rpoB2	n/a	n/a	antibiotic target alteration; antibiotic target replacement	rifamycin antibiotic
ICB_pre	19	Rickettsiales	UBA1997		k141_426313_1	598.201	75.7	Escherichia coli EF-Tu mutants conferring resistance to Enacyloxin IIa	Q124K	R234F:2158, V278A:2257	antibiotic target alteration	elfamycin antibiotic
ICB_pre	200	UBA9983_A	UBA2100	UBA10103	k141_599944_1	523.472	72.13	Escherichia coli EF-Tu mutants conferring resistance to Pulvomycin	R234F	V278A:2257	antibiotic target alteration	elfamycin antibiotic
ICB_pre	214	UBA1400	UBA12028	PSRQ01	k141_78742_4	578.941	73.45	Escherichia coli EF-Tu mutants conferring resistance to Pulvomycin	R234F	Q124K:2147	antibiotic target alteration	elfamycin antibiotic
ICB_pre	225	UBA920	UBA920	JAEUSE01	k141_197921_43	588.956	72.91	Escherichia coli EF-Tu mutants conferring resistance to Pulvomycin	R234F	V278A:2257	antibiotic target alteration	elfamycin antibiotic
ICB_pre	226	UBA920	UBA920	JAEUSE01	k141_521065_5	588.571	73.16	Escherichia coli EF-Tu mutants conferring resistance to Pulvomycin	R234F	V278A:2257	antibiotic target alteration	elfamycin antibiotic
ICB_pre	227	Peribacterales	Peribacteraceae	VMFU01	k141_649096_11	551.592	70.69	Escherichia coli EF-Tu mutants conferring resistance to Pulvomycin	R234F		antibiotic target alteration	elfamycin antibiotic
ICB_pre	229	BD1-5	UBA2023	JABFSX01	k141_627262_28	453.751	73.62	Escherichia coli EF-Tu mutants conferring resistance to Pulvomycin	R234F	V278A:2257	antibiotic target alteration	elfamycin antibiotic
ICB_pre	230	UBA9983_A			k141_321427_182	559.296	70.48	Escherichia coli EF-Tu mutants conferring resistance to Pulvomycin	R234F	Y161N:2137, V278A:2257	antibiotic target alteration	elfamycin antibiotic
ICB_pre	34	Moranbacterales	UBA1568	UBA1568	k141_303807_225	561.992	70.13	Escherichia coli EF-Tu mutants conferring resistance to Pulvomycin	R234F	V278A:2257	antibiotic target alteration	elfamycin antibiotic
ICB_pre	42	BD1-5	UBA2023	JAGOMW01	k141_63367_2	588.186	73.74	Escherichia coli EF-Tu mutants conferring resistance to Pulvomycin	R234F	V278A:2257	antibiotic target alteration	elfamycin antibiotic
ICB_pre	43	UBA920	UBA920		k141_860273_75	578.941	72.89	Escherichia coli EF-Tu mutants conferring resistance to Pulvomycin	R234F	V278A:2257, P84C:489	antibiotic target alteration	elfamycin antibiotic
ICB_pre	44	BD1-5	UBA2023	JAGOMW01	k141_507151_142	117.087	70.37	Clostridioides difficile gyrA conferring resistance to fluoroquinolones	P116A		antibiotic target alteration	fluoroquinolone antibiotic
ICB_pre	44	BD1-5	UBA2023	JAGOMW01	k141_507151_150	328.176	72.49	Escherichia coli EF-Tu mutants conferring resistance to Pulvomycin	R234F		antibiotic target alteration	elfamycin antibiotic
ICB_pre	50	Acidimicrobiales	JAEUJM01	JAEUJM01	k141_177458_10	450.284	74.17	Escherichia coli EF-Tu mutants conferring resistance to Pulvomycin	R234F		antibiotic target alteration	elfamycin antibiotic
ICB_pre	83	Absconditabacterales	X112	JAGOPC01	k141_579469_12	51.6026	75.86	Bifidobacterium adolescentis rpoB mutants conferring resistance to rifampicin	n/a	n/a	antibiotic target alteration; antibiotic target replacement	rifamycin antibiotic
ICB_pre	88	UBA10015	Kpj58rc		k141_34145_9	162.925	72.03	MexK	n/a	n/a	antibiotic efflux	macrolide antibiotic; tetracycline antibiotic; disinfecting agents and antiseptics
ICB_pre	9	UBA9983_A	UBA9973	CAITQP01	k141_395082_44	115.546	71.43	Planobispora rosea EF-Tu mutants conferring resistance to inhibitor GE2270A	V278A		antibiotic target alteration	elfamycin antibiotic
IVB_post	100	Burkholderiales	Rhodocyclaceae	Sterolibacterium	k141_611515_8	288.5	74.55	MuxB	n/a	n/a	antibiotic efflux	macrolide antibiotic; monobactam; tetracycline antibiotic; aminocoumarin antibiotic
IVB_post	100	Burkholderiales	Rhodocyclaceae	Sterolibacterium	k141_356965_7	341.273	86.74	Burkholderia dolosa gyrA conferring resistance to fluoroquinolones	T83I	T83I:2196, S83I:1545, T82I:2550, P116A:2550, T86I:2294, T87I:5752, V172I:5752, N87I:5752, M95I:3330, A85T:2412, S80I:1450, S83I:3329, S91I:2083	antibiotic target alteration	fluoroquinolone antibiotic
IVB_post	100	Burkholderiales	Rhodocyclaceae	Sterolibacterium	k141_1089873_3	195.667	100	sul2	n/a	n/a	antibiotic target replacement	sulfonamide antibiotic
IVB_post	100	Burkholderiales	Rhodocyclaceae	Sterolibacterium	k141_671970_1	1100.5	70.9	MuxB	n/a	n/a	antibiotic efflux	macrolide antibiotic; monobactam; tetracycline antibiotic; aminocoumarin antibiotic
IVB_post	128	Nanopelagicales	UBA10799	UBA10799	k141_97312_31	1751.49	74.85	Mycobacterium tuberculosis rpoB mutants conferring resistance to rifampicin	D516G, H526T, L511R, S512R	A473T:90, I837V:5750	antibiotic target alteration; antibiotic target replacement	rifamycin antibiotic
IVB_post	128	Nanopelagicales	UBA10799	UBA10799	k141_1197825_1	443.351	74.75	Escherichia coli EF-Tu mutants conferring resistance to Pulvomycin	R234F		antibiotic target alteration	elfamycin antibiotic
IVB_post	151	UBA1018	CAIMNF01	CAIMNF01	k141_462270_5	592.808	75.44	Escherichia coli EF-Tu mutants conferring resistance to Pulvomycin	R234F		antibiotic target alteration	elfamycin antibiotic
IVB_post	154	UBA9983_A	UBA2100	UBA10103	k141_596520_26	310.842	72.06	Escherichia coli EF-Tu mutants conferring resistance to Pulvomycin	R234F	V278A:2257	antibiotic target alteration	elfamycin antibiotic
IVB_post	155	UBA9983_A	UBA2100	UBA10103	k141_335188_5	564.303	71.65	Escherichia coli EF-Tu mutants conferring resistance to Pulvomycin	R234F	V278A:2257	antibiotic target alteration	elfamycin antibiotic
IVB_post	179	Saccharimonadales	UBA4665	RGVC01	k141_639681_108	560.451	70.74	Escherichia coli EF-Tu mutants conferring resistance to Pulvomycin	R234F	Y161N:2137	antibiotic target alteration	elfamycin antibiotic
IVB_post	181	Saccharimonadales	JACDFO01		k141_163147_520	555.829	70.51	Escherichia coli EF-Tu mutants conferring resistance to Pulvomycin	R234F	Q124K:2147, Y161N:2137	antibiotic target alteration	elfamycin antibiotic
IVB_post	184	UBA9983_A	UBA9973		k141_1231415_7	554.673	70.96	Escherichia coli EF-Tu mutants conferring resistance to Pulvomycin	R234F	V278A:2257	antibiotic target alteration	elfamycin antibiotic
IVB_post	27	Mycobacteriales	Mycobacteriaceae	Gordonia	k141_870857_3	162.155	79.28	RbpA	n/a	n/a	antibiotic target protection	rifamycin antibiotic
IVB_post	27	Mycobacteriales	Mycobacteriaceae	Gordonia	k141_427556_1	882.863	79.93	Mycobacterium tuberculosis rpoB mutants conferring resistance to rifampicin	D516G, H526T, L511R		antibiotic target alteration; antibiotic target replacement	rifamycin antibiotic
IVB_post	27	Mycobacteriales	Mycobacteriaceae	Gordonia	k141_976331_20	652.899	80.86	Planobispora rosea EF-Tu mutants conferring resistance to inhibitor GE2270A	V278A	R234F:2158	antibiotic target alteration	elfamycin antibiotic
IVB_post	27	Mycobacteriales	Mycobacteriaceae	Gordonia	k141_197249_7	385.571	89.04	mtrA	n/a	n/a	antibiotic efflux	macrolide antibiotic; penam
IVB_post	27	Mycobacteriales	Mycobacteriaceae	Gordonia	k141_599304_9	627.861	74.82	Mycobacterium tuberculosis intrinsic murA conferring resistance to fosfomycin	C117D	L370I:2284, C115D:2284	antibiotic target alteration	phosphonic acid antibiotic
IVB_post	33	UBA4664	SCTI01		k141_296097_14	559.681	70.33	Escherichia coli EF-Tu mutants conferring resistance to Pulvomycin	R234F		antibiotic target alteration	elfamycin antibiotic
IVB_post	44	Moranbacterales	UBA1568	JAGOSP01	k141_971361_5	563.918	70.74	Escherichia coli EF-Tu mutants conferring resistance to Pulvomycin	R234F	V278A:2257	antibiotic target alteration	elfamycin antibiotic
IVB_post	84	Saccharimonadales	SZUA-47	RFTN01	k141_993992_2	565.459	71.1	Escherichia coli EF-Tu mutants conferring resistance to Pulvomycin	R234F	Q124K:2147	antibiotic target alteration	elfamycin antibiotic
IVB_pre	105	Pseudomonadales	Cellvibrionaceae		k141_507953_2	104.76	85	rsmA	n/a	n/a	antibiotic efflux	fluoroquinolone antibiotic; diaminopyrimidine antibiotic; phenicol antibiotic
IVB_pre	105	Pseudomonadales	Cellvibrionaceae		k141_532535_8	625.55	78.08	Escherichia coli EF-Tu mutants conferring resistance to Pulvomycin	R234F		antibiotic target alteration	elfamycin antibiotic
IVB_pre	105	Pseudomonadales	Cellvibrionaceae		k141_697634_7	491.115	97.15	IMP-5	n/a	n/a	antibiotic inactivation	carbapenem; cephalosporin; cephamycin; penam; penem
IVB_pre	105	Pseudomonadales	Cellvibrionaceae		k141_247515_3	641.728	81.77	Escherichia coli EF-Tu mutants conferring resistance to Pulvomycin	R234F		antibiotic target alteration	elfamycin antibiotic
IVB_pre	126	UBA9983_A	UBA9973		k141_956161_53	554.673	70.96	Escherichia coli EF-Tu mutants conferring resistance to Pulvomycin	R234F	V278A:2257	antibiotic target alteration	elfamycin antibiotic
IVB_pre	150	Saccharimonadales	UBA4665	RGVC01	k141_898474_9	558.14	70.74	Escherichia coli EF-Tu mutants conferring resistance to Enacyloxin IIa	Q124K	R234F:2158, Y161N:2137	antibiotic target alteration	elfamycin antibiotic
IVB_pre	150	Saccharimonadales	UBA4665	RGVC01	k141_635108_3	561.992	71.25	Escherichia coli EF-Tu mutants conferring resistance to Pulvomycin	R234F	Y161N:2137	antibiotic target alteration	elfamycin antibiotic
IVB_pre	155	UBA9983_A	UBA5272	UBA11704	k141_365394_1	220.32	74.68	Escherichia coli EF-Tu mutants conferring resistance to Enacyloxin IIa	Q124K		antibiotic target alteration	elfamycin antibiotic
IVB_pre	171	Moranbacterales	UBA1568	JAGOSP01	k141_724673_15	563.918	70.74	Escherichia coli EF-Tu mutants conferring resistance to Pulvomycin	R234F	V278A:2257	antibiotic target alteration	elfamycin antibiotic
IVB_pre	31	UBA9983_A	UBA2100	UBA10103	k141_331813_4	564.303	71.65	Escherichia coli EF-Tu mutants conferring resistance to Pulvomycin	R234F	V278A:2257	antibiotic target alteration	elfamycin antibiotic
IVB_pre	44	UBA9983_A	UBA2100	UBA10103	k141_168974_2	562.377	71.83	Escherichia coli EF-Tu mutants conferring resistance to Pulvomycin	R234F	V278A:2257	antibiotic target alteration	elfamycin antibiotic
IVB_pre	44	UBA9983_A	UBA2100	UBA10103	k141_425811_1	561.222	71.9	Escherichia coli EF-Tu mutants conferring resistance to Pulvomycin	R234F	V278A:2257	antibiotic target alteration	elfamycin antibiotic
IVB_pre	45	UBA9983_A	UBA9973		k141_334539_1	347.821	71.89	Escherichia coli EF-Tu mutants conferring resistance to Pulvomycin	R234F	Q124K:2147	antibiotic target alteration	elfamycin antibiotic
IVB_pre	63	Burkholderiales	Rhodocyclaceae	Sterolibacterium	k141_933689_1	213.386	74.42	OXA-9	n/a	n/a	antibiotic inactivation	carbapenem; cephalosporin; penam
IVB_pre	63	Burkholderiales	Rhodocyclaceae	Sterolibacterium	k141_315610_2	1381.31	71.47	MuxB	n/a	n/a	antibiotic efflux	macrolide antibiotic; monobactam; tetracycline antibiotic; aminocoumarin antibiotic
IVB_pre	63	Burkholderiales	Rhodocyclaceae	Sterolibacterium	k141_22146_2	1332.39	74.07	Burkholderia dolosa gyrA conferring resistance to fluoroquinolones	T83I	T83I:2196, S83I:1545, C245T:2550, T82I:2550, P116A:2550, T87I:5752, V172I:5752, N87I:5752, T86I:2294, M95I:3330, S91I:2083, A85T:2412, S80I:1450, S83I:3329	antibiotic target alteration	fluoroquinolone antibiotic
IVB_pre	64	UBA4664	SCTI01		k141_878247_23	559.681	70.33	Escherichia coli EF-Tu mutants conferring resistance to Pulvomycin	R234F		antibiotic target alteration	elfamycin antibiotic
IVB_pre	66	Nanopelagicales	UBA10799	UBA10799	k141_381001_2	1753.03	74.93	Mycobacterium tuberculosis rpoB mutants conferring resistance to rifampicin	D516G, H526T, L511R, S512R	A473T:90, I837V:5750	antibiotic target alteration; antibiotic target replacement	rifamycin antibiotic
IVB_pre	66	Nanopelagicales	UBA10799	UBA10799	k141_892884_1	536.954	75.43	Escherichia coli EF-Tu mutants conferring resistance to Pulvomycin	R234F		antibiotic target alteration	elfamycin antibiotic
IVB_pre	68	UBA9983_A	PALSA-1337	C7867-002	k141_789016_1	196.823	71.31	Staphylococcus aureus gyrA conferring resistance to fluoroquinolones	S85P	A88P:5752, T82V:2550, A84P:1545, S91P:1935, A90V:1935, S84P:2104	antibiotic target alteration	fluoroquinolone antibiotic

## Sheet: Supplementary Table 2
Supplementary Table 2. Sequence point differences between the putative rpoB gene sequence retrieved in this study and the aligned region sequences of the Bifidobacterium adolescentis rpoB mutants conferring resistance to rifampicin translated protein from the CARD database and the same region from Mycobacterium tuberculosis (GeneBank accession number L27989).
ID (reference)	Trimmed sequence	Variations (n)
ECB pre 60377, k141_163283_3 (this study)	MVLPEEDMPYMEDGTPVDVVLTPLGVPSRMNLGQILELHLGMAA
gb|WP_041777404.1|-|Bifidobacterium adolescentis rpoB mutants conferring resistance to rifampicin (CARD db)	RILPEEDMPFLADGTPVDIMLNPLGVPSRMNLGQVLELHLGWIA	11
AAA21416.1 rpoB Mycobacterium tuberculosis (GeneBank accession number L27989)	KILPVEDMPFLADGTPVDIILNTHGVPRRMNIGQILETHLGWCA	16
